# Supplementary material for: Integration of the Natural Language Processing of Structural Information Simplified Molecular-Input Line-Entry System Can Improve the In Vitro Prediction of Human Skin Sensitizers
Source: Toxics. 2024 Feb 16;12(2):153. doi: 10.3390/toxics12020153 (PMC10892072; doi:10.3390/toxics12020153)
Supplement: Supplementary file 1 [file toxics-12-00153-s001.zip]

Archive with 2 entries (2 files):
- dataset_revised.xlsx
- Supplementary Materials.pdf
