# Supplementary material for: Integration of the Natural Language Processing of Structural Information Simplified Molecular-Input Line-Entry System Can Improve the In Vitro Prediction of Human Skin Sensitizers
Source: Toxics. 2024 Feb 16;12(2):153. doi: 10.3390/toxics12020153 (PMC10892072; doi:10.3390/toxics12020153)
Supplement: Supplementary file 1 [file toxics-12-00153-s001.zip › dataset_revised.xlsx]

## Sheet: Training set
Name	SMILES	PUBCHEM	MW	LogP	LogS	BP	MP	LogVP	LogBCF	Dipole	Aspheric	Eccentric	HoF:AM1:Cor3D:ori1	Homo:AM1:Cor3D:ori1	Lumo:AM1:Cor3D:ori1	HomoLumoGap:AM1:Cor3D:ori1	nAcid	ALogP	ALogp2	nN	nO	nS	nCl	nBr	nI	BCUTw-1l	BCUTc-1l	BCUTc-1h	BCUTp-1l	nBondsD	nBondsT	nBondsM	C2SP1	C1SP2	C3SP2	C1SP3	C2SP3	C3SP3	C4SP3	VE1_Dt	VE3_Dt	VR1_Dt	VR3_Dt	IC0	IC2	SIC0	SIC1	SIC2	SIC5
Methyldibromo glutaronitrile	BrCC(Br)(CCC#N)C#N	C(CC(CBr)(C#N)Br)C#N	265.94	1.63	-2.31	327.8	52	-4.3	0.76	2.97896	0.243002	0.960513	61.0475	-11.0145	-0.710249	-10.3042	0	1.8641	3.47487	2	0	0	0	2	0	11.9989	-0.263005	0.20338	4.12306	0	2	2	0	0	0	1	2	1	0	0.180641	-1.71124	45.3582	3.81459	1.81128	3.5	0.45282	0.66391	0.875	0.59375
2-Mercaptobenzothiazole	S=C1Nc2ccccc2S1	C1=CC=C2C(=C1)NC(=S)S2	167.24	2.42	-3.18	338.8	181	-3.33	0.9	4.37894	0.326189	0.983531	69.6439	-8.55717	-1.07354	-7.48363	0	1.3733	1.88595	1	0	2	0	0	0	11.9986	-0.267356	0.111933	7.21124	1	0	7	0	0	0	0	0	0	0	0.0362765	-3.31659	568.56	6.34311	1.68948	3.24022	0.432437	0.726978	0.829361	1
Cinnamic aldehyde	O=C/C=C/c1ccccc1	C1=CC=C(C=C1)C=CC=O	132.16	1.9	-1.97	246	-8	-1.54	0.98	3.71928	0.385226	0.993186	14.0361	-9.42345	-0.823502	-8.59995	0	0.1687	0.0284597	0	1	0	0	0	0	11.85	-0.298072	0.143406	3.63902	2	0	8	0	1	1	0	0	0	0	0.1558	-1.85918	41.5279	3.72637	1.25163	3.03856	0.300156	0.49893	0.728685	0.840125
Tetramethylthiuramdisulfide	CN(C)C(=S)SSC(=S)N(C)C	CN(C)C(=S)SSC(=S)N(C)C	240.41	1.73	-3.9	129	155.6	-4.76	0.53	2.0134	0.223734	0.950307	84.1347	-7.91827	-2.1561	-5.76217	0	3.1558	9.95907	2	0	4	0	0	0	11.9971	-0.269253	0.259543	7.18627	2	0	2	0	0	0	0	0	0	0	1.33e-15	-41.1023	54.7807	4.80401	1.72957	2.12581	0.377228	0.463649	0.463649	0.463649
Lactic acid	CC(O)C(O)=O	CC(C(=O)O)O	90.08	-0.72	1.05	204.2	18	-1.09	-0.84	2.61442	0.149435	0.906657	-144.462	-11.2415	1.0408	-12.2823	1	-0.8059	0.649475	0	3	0	0	0	0	11.89	-0.382541	0.28754	3.52499	1	0	1	0	1	0	1	1	0	0	5.55e-17	-22.458	15.3185	1.63744	1.5	3.18872	0.418414	0.767548	0.889471	0.306138
Phenyl benzoate	O=C(Oc1ccccc1)c2ccccc2	C1=CC=C(C=C1)C(=O)OC2=CC=CC=C2	198.22	3.59	-3.71	314	71	-2.77	1.37	2.40387	0.383966	0.992949	-9.97501	-9.65519	-0.370256	-9.28494	0	-0.0911	0.00829921	0	2	0	0	0	0	11.85	-0.304893	0.270096	4.83138	1	0	13	0	1	1	0	0	0	0	0.0227799	-5.67281	122.221	7.20874	1.31086	2.53469	0.282278	0.427729	0.545817	0.721227
Lauryl gallate	CCCCCCCCCCCCOC(=O)c1cc(O)c(O)c(O)c1	CCCCCCCCCCCCOC(=O)C1=CC(=C(C(=C1)O)O)O	338.44	6.21	-6.39	468	96.5	-8.99	2.15	3.37309	0.466993	0.999454	-234.148	-9.95954	-0.709296	-9.25025	0	-4.2891	18.3964	0	5	0	0	0	0	11.85	-0.383674	0.269702	4.74444	1	0	7	0	1	1	2	10	0	0	0.0560922	-6.91382	218.724	12.9307	1.3192	3.29742	0.229232	0.460747	0.572977	0.762999
Diphenylcyclopropenone	O=C1C(=C1c2ccccc2)c3ccccc3	C1=CC=C(C=C1)C2=C(C2=O)C3=CC=CC=C3	206.24	3.25	-3.49	296	119	-2.63	0.06	7.89367	0.269773	0.969584	104.653	-9.56705	-0.534792	-9.03225	0	-0.1872	0.0350438	0	1	0	0	0	0	11.85	-0.288842	0.186877	4.99559	2	0	14	0	0	4	0	0	0	0	2.78e-16	-57.3128	3.00008e+06	23.8626	1.1688	2.36471	0.248658	0.423634	0.503082	0.672698
2,4-Dinitrochlorobenzen DNCB	[O-][N+](=O)c1ccc(Cl)c(c1)[N+]([O-])=O	C1=CC(=C(C=C1[N+](=O)[O-])[N+](=O)[O-])Cl	202.55	2.17	-4.4	315	53	-4.07	0.66	3.94306	0.26725	0.967564	43.9582	-11.3736	-2.22175	-9.15183	0	2.0645	4.26216	2	4	0	1	0	0	11.9986	-0.196889	0.185999	3.73001	2	0	8	0	0	0	0	0	0	0	0.0239355	-4.85211	121.743	6.24248	2.10846	3.20282	0.527115	0.72641	0.800705	0.90625
Dimethyl fumarate	COC(=O)\C=C\C(=O)OC	COC(=O)C=CC(=O)OC	144.13	0.48	-0.93	197.5	42.25	-1.03	0.28	2.3789	0.33417	0.985328	-125.871	-10.6116	-0.806503	-9.80507	0	0.2768	0.0766182	0	4	0	0	0	0	11.9964	-0.346457	0.28691	4.05114	3	0	3	0	2	0	0	0	0	0	2.22e-16	-36.0437	41.3501	3.72208	1.53049	2.6416	0.367031	0.63349	0.63349	0.63349
Glutaraldehyde (act. 50%)	O=CCCCC=O	C(CC=O)CC=O	100.12	-0.18	0.22	188	-14	-0.22	1.87	0.395768	0.438034	0.998027	-78.6869	-10.636	0.705272	-11.3413	0	-0.6032	0.36385	0	2	0	0	0	0	11.9887	-0.389462	0.206359	3.37768	2	0	2	0	2	0	0	3	0	0	3.33e-16	-24.9467	2.00001e+06	10.1561	1.39958	2.70689	0.358234	0.598832	0.69285	0.427773
1,4-Dihydroquinone	Oc1ccc(O)cc1	C1(C(=C(C(C(=C1Cl)Cl)O)Cl)Cl)O	110.11	0.59	-0.18	287	172.3	-4.62	1.09	0.00184438	0.300212	0.97758	-55.957	-9.43036	0.0808549	-9.51121	0	1.389	1.92932	0	2	0	4	0	0	11.9986	-0.381141	0.151482	6.34853	2	0	2	0	0	0	0	2	0	0	5e-16	-42.2793	50.5402	4.70732	1.90564	2.5	0.47641	0.625	0.625	0.625
Benzoyl peroxide	O=C(OOC(=O)c1ccccc1)c2ccccc2	C1=CC=C(C=C1)C(=O)OOC(=O)C2=CC=CC=C2	242.23	3.46	-4.43	328.6	105	-4.15	1.24	0.00109506	0.413704	0.996207	-13.7405	-10.2209	-0.519024	-9.70188	0	-0.1822	0.0331968	0	4	0	0	0	0	11.85	-0.263338	0.301151	4.53354	2	0	14	0	2	2	0	0	0	0	7.22e-16	-62.757	143.049	8.93373	1.43156	2.4956	0.297785	0.446989	0.519122	0.67312
Propyl gallate	CCCOC(=O)c1cc(O)c(O)c(O)c1	CCCOC(=O)C1=CC(=C(C(=C1)O)O)O	212.21	1.8	-1.78	363.6	130	-6.39	0.96	3.36911	0.345491	0.987286	-180.526	-9.96178	-0.711684	-9.25009	0	-1.6971	2.88015	0	5	0	0	0	0	11.85	-0.383674	0.269668	4.666	1	0	7	0	1	1	2	1	0	0	0.100566	-3.4454	77.8177	6.53155	1.50124	3.8562	0.315726	0.704661	0.810996	0.853913
2-aminophenol	Nc1ccccc1O	C1=CC=C(C(=C1)N)O	109.13	0.62	-0.74	153	174	-2.02	0.53	1.26118	0.18028	0.912832	-15.8279	-8.40361	0.464466	-8.86807	0	-1.6971	2.88015	0	5	0	0	0	0	11.85	-0.383674	0.269668	4.666	1	0	7	0	1	1	2	1	0	0	0.100566	-3.4454	77.8177	6.53155	1.50124	3.8562	0.315726	0.704661	0.810996	0.853913
Formaldehyde (act. 37%)	C=O	C=O	30.03	0.35	1.12	-19.1	-148.5	5.89	-0.02	2.56727	0.381281	0.992691	-29.5546	-10.8024	0.903724	-11.7062	0	-0.8841	0.781633	0	1	0	0	0	0	11.989	-0.394532	0.194553	2.12494	1	0	1	0	0	0	0	0	0	0	0	0	1.41421	0.0693147	1.5	1	0.75	0.75	0.5	0
Iodopropynyl butylcarbamate	CCCCNC(=O)OCC#CI	CCCCNC(=O)OCC#CI	281.09	2.51	-3.36	287.03	28.62	-3.99	0.66	16.1485	0.458291	0.999127	-15.3177	-10.2683	-0.439774	-9.82851	0	0.427	0.182329	1	2	0	0	0	1	11.89	-0.289882	0.338247	4.28545	1	1	2	1	0	0	3	2	0	0	1.67e-16	-43.5976	3.00003e+06	17.897	1.70915	3.88684	0.372772	0.636004	0.847737	0.884088
Methyl heptine carbonate	CCCCCC#CC(=O)OC	CCCCCC#CC(=O)OC	154.21	3.36	-2.2	218.5	-55.19	-0.23	0.68	2.18601	0.433341	0.997746	-53.6122	-11.2373	0.408259	-11.6456	0	-0.1487	0.0221117	0	2	0	0	0	0	11.9963	-0.340028	0.33843	3.89729	1	1	2	2	1	0	1	4	0	0	0.0880345	-2.67303	56.7138	4.44182	1.29056	3.56307	0.277908	0.499917	0.767266	0.849179
Thioglycerol	OCC(O)CS	C(C(CS)O)O	108.16	-0.61	0.91	250.28	13.35	-1.9	-1.48	3.65302	0.34729	0.987627	-95.2592	-9.00708	0.427681	-9.43477	0	-0.4368	0.190794	0	2	1	0	0	0	11.9986	-0.393316	0.0865286	4.13206	0	0	0	0	0	0	2	1	0	0	2.22e-16	-21.6262	3e+06	8.94847	1.61058	3.37878	0.423017	0.707153	0.887436	0.567814
Isoeugenol	COc1cc(\C=C\C)ccc1O	CC=CC1=CC(=C(C=C1)O)OC	164.21	3.04	-2.66	266	-10	-1.92	1	2.47279	0.283059	0.97282	-36.5045	-8.71948	-0.116761	-8.60271	0	0.3952	0.156183	0	2	0	0	0	0	11.9962	-0.398772	0.136435	4.85888	1	0	7	0	0	1	1	0	0	0	0.0461445	-3.69117	67.5791	5.05596	1.32501	3.9906	0.288991	0.692161	0.870367	0.913578
Glyoxal (act. 40%)	O=CC=O	C(=O)C=O	58.04	-1.66	1.24	50.4	15	2.41	0.33	0.00795331	0.419534	0.996711	-55.1206	-10.6701	-0.655053	-10.0151	0	0.7362	0.54199	0	2	0	0	0	0	11.9889	-0.373814	0.261367	2.88118	2	0	2	0	2	0	0	0	0	0	0	0	8.45235	0.853778	1.58496	1.58496	0.613147	0.613147	0.613147	0
2-Hydroxyethyl acrylate	OCCOC(=O)C=C	C=CC(=O)OCCO	116.12	-0.21	0.94	191	-15.9	-1.28	0.19	1.8701	0.366741	0.990738	-110.439	-10.969	0.198855	-11.1679	0	0.0726	0.00527076	0	3	0	0	0	0	11.79	-0.393383	0.285449	3.74762	2	0	2	0	2	0	2	0	0	0	0.0822342	-1.99855	56.5944	3.22873	1.47722	3.375	0.369304	0.769455	0.84375	0.84375
Methylisothiazolinone	[H+].[Cl-].CN1SC=CC1=O	CN1C(=O)C=CS1	115.15	-0.83	0.67	237.8	47.5	2.49	1.07	3.83352	0.169034	0.89624	18.1468	-8.68482	-0.400792	-8.28403	0	-0.1018	0.0103632	1	1	1	0	0	0	11.9937	-0.274433	0.236605	4.77075	2	0	2	0	2	0	0	0	0	0	6.66e-16	-24.4615	2.00001e+06	10.1561	1.95083	3.18872	0.544169	0.842981	0.889471	0.889471
3-Dimethylaminopropylamine	CN(C)CCCN	CN(C)CCCN	102.18	-0.45	0.99	133	-60	1	0.2	1.46862	0.359756	0.989689	-0.0235096	-9.2993	2.92519	-12.2245	0	-0.7969	0.63505	2	0	0	0	0	0	11.9936	-0.345323	0.0232955	4.74506	0	0	0	0	0	0	2	1	0	0	0.0772246	-1.79273	25.1112	2.25632	1.206	2.98709	0.274571	0.468557	0.680072	0.628199
Ethylene diamine	NCCN	C(CN)N	60.09	-2.04	1.22	117	11.1	1.08	0.91	0.872688	0.37033	0.991214	-4.93456	-9.72896	3.20996	-12.9389	0	-1.4766	2.18035	2	0	0	0	0	0	11.9938	-0.361754	0.0384393	4.39873	0	0	0	0	0	0	2	0	0	0	0	0	8.45235	0.853778	1.25163	1.9183	0.349133	0.535095	0.535095	0.147371
1,2-Benzisothiazolin-3-one	O=C1NSc2ccccc12	C1=CC=C2C(=C1)C(=O)NS2	151.18	0.64	-0.85	339.5	121.6	-4.59	0.48	3.64792	0.202545	0.934492	19.4313	-8.50886	-0.552794	-7.95606	0	-0.0442	0.00195364	1	1	1	0	0	0	11.85	-0.278983	0.224474	5.00697	1	0	7	0	1	1	0	0	0	0	0.0211961	-3.85394	138.243	4.92901	1.82282	3.24022	0.466564	0.726978	0.829361	1
Diethyl maleate	CCOC(=O)\C=C/C(=O)OCC	CCOC(=O)C=CC(=O)OCC	172.18	2.2	-1.09	223	-9	-0.98	1.09	2.4136	0.393998	0.994232	-136.019	-10.5274	-0.764249	-9.76313	0	0.7776	0.604662	0	4	0	0	0	0	11.89	-0.313524	0.287182	4.22798	3	0	3	0	2	0	4	0	0	0	0	0	58.8165	4.88931	1.45915	3.02206	0.318246	0.570886	0.659123	0.659123
Chlorpromazine	CN(C)CCCN1c2ccccc2Sc3ccc(Cl)cc13	CN(C)CCCN1C2=CC=CC=C2SC3=C1C=C(C=C3)Cl	318.86	5.41	-5.1	407.21	138.25	-3.45	3.65	2.38769	0.152981	0.874221	83.0059	-7.72825	-0.210622	-7.51762	0	1.3011	1.69286	2	0	1	1	0	0	11.9933	-0.345319	0.104846	5.71631	0	0	12	0	0	0	2	1	0	0	0.218247	-3.19646	553.241	13.2632	1.51699	3.87402	0.285045	0.575706	0.727936	0.814401
Coumarin	O=C1Oc2ccccc2C=C1	C1=CC=C2C(=C1)C=CC(=O)O2	146.15	1.39	-1.89	301.7	71	-3.01	0.45	5.62237	0.279361	0.971544	-18.3601	-9.53764	-0.925473	-8.61217	0	0.27	0.0729	0	2	0	0	0	0	11.9	-0.301333	0.318451	4.20823	2	0	8	0	1	1	0	0	0	0	0.0458243	-3.39123	93.0301	4.98622	1.37928	3.38158	0.337442	0.632884	0.827306	1
Metol	CNc1ccc(O)cc1.CNc2ccc(O)cc2.O[S](O)(=O)=O	CNC1=CC=C(C=C1)O.CNC1=CC=C(C=C1)O.OS(=O)(=O)O	344.38	1.09	-0.78	265.61	101.5	-3.78	1.07	1.98064	0.331998	0.984773	-9.2266	-8.22707	0.57404	-8.80111	0	-0.7784	0.605907	1	1	0	0	0	0	11.9935	-0.385713	0.101566	4.7016	0	0	6	0	0	0	0	0	0	0	0.0967239	-2.10231	57.2843	3.64322	1.49321	3.2391	0.358091	0.723484	0.776776	0.830068
Amyl cinnamic aldehyde	CCCCC/C(C=O)=C/c1ccccc1	CCCCCC(=CC1=CC=CC=C1)C=O	202.29	4.33	-1.76	304.8	80	-3.35	1.01	3.62222	0.175199	0.916786	-0.674442	-9.38675	-0.593167	-8.79359	0	-0.6705	0.44957	0	1	0	0	0	0	11.89	-0.297788	0.145495	4.25412	2	0	8	0	1	2	1	4	0	0	0.281561	-1.90111	98.303	6.88208	1.15465	3.81321	0.228897	0.555043	0.75593	0.87532
Hexyl cinnamic aldehyde	CCCCCC\C(C=O)=C/c1ccccc1	CCCCCCC(=CC1=CC=CC=C1)C=O	216.32	4.82	-4.9	318.7	39.2	-3.27	1.55	3.53537	0.393046	0.99411	-12.4015	-9.35021	-0.662786	-8.68742	0	-0.9585	0.918722	0	1	0	0	0	0	11.89	-0.297792	0.145501	4.26394	2	0	8	0	1	2	1	5	0	0	0.239575	-2.28622	153.499	8.05391	1.14098	3.74994	0.220696	0.530582	0.725338	0.840909
Eugenol	COc1cc(CC=C)ccc1O	COC1=C(C=CC(=C1)CC=C)O	164.21	2.27	-1.56	253.2	-9.1	-1.65	1.71	2.4996	0.235665	0.957447	-33.5636	-8.96011	0.247738	-9.20785	0	0.5166	0.266876	0	2	0	0	0	0	11.79	-0.382902	0.136261	4.86221	1	0	7	0	1	1	0	1	0	0	0.0461445	-3.69117	67.5791	5.05596	1.32501	4.02206	0.288991	0.692161	0.877228	0.920438
Abietic acid	CC(C)C1=CC2=CC[C@@H]3[C@](C)(CCC[C@@]3(C)C(O)=O)[C@H]2CC1	CC(C)C1=CC2=CCC3C(C2CC1)(CCCC3(C)C(=O)O)C	302.46	6.46	-3.8	394.9	173.5	-6.5	1.97	2.16885	0.307477	0.979482	-95.5301	-8.72046	0.660966	-9.38143	1	1.3773	1.89696	0	2	0	0	0	0	11.9	-0.331165	0.265202	4.91429	3	0	3	0	1	2	4	6	3	2	0.0646914	-6.02388	362.17	12.9627	1.1688	4.14237	0.205037	0.492678	0.726676	0.861618
Lillial	CC(Cc1ccc(cc1)C(C)(C)C)C=O	CC(CC1=CC=C(C=C1)C(C)(C)C)C=O	204.31	4.36	-3.79	279.5	10.54	-2.45	1.72	2.69134	0.361653	0.989757	-32.9619	-9.4257	0.375117	-9.80081	0	1.9798	3.91961	0	1	0	0	0	0	11.89	-0.30259	0.122628	3.89358	1	0	7	0	1	2	4	1	1	1	0.00807829	-7.22786	94.189	6.81795	1.13667	3.25001	0.221604	0.508631	0.633619	0.665928
Benzocaine	CCOC(=O)c1ccc(N)cc1	CCOC(=O)C1=CC=C(C=C1)N	165.19	1.86	-2.1	310	92	-3.59	0.79	3.06714	0.367402	0.990805	-60.6983	-8.70923	0.0617638	-8.77099	0	-0.4883	0.238437	1	2	0	0	0	0	11.85	-0.323033	0.269432	4.54796	1	0	7	0	1	1	2	0	0	0	0.194008	-1.96782	51.417	4.72796	1.54169	3.62118	0.340813	0.715407	0.800514	0.83896
Geraniol	CC(C)=CCC\C(C)=C\CO	CC(=CCCC(=CCO)C)C	154.25	3.56	-3.19	230	-15	-1.52	2.22	1.37103	0.333015	0.985105	-39.2618	-9.41971	1.12139	-10.5411	0	2.3397	5.4742	0	1	0	0	0	0	11.89	-0.391686	0.0622682	4.20302	2	0	2	0	0	2	4	2	0	0	0.0160007	-4.54864	55.0984	4.41003	1.12426	3.29646	0.231425	0.493487	0.678565	0.779818
Butyl glycidyl ether	CCCCOCC1CO1	CCCCOCC1CO1	130.19	0.63	-0.81	165	-31	0.51	0.18	3.06461	0.450008	0.998729	-66.0509	-10.6136	2.08564	-12.6992	0	-0.8485	0.719952	0	2	0	0	0	0	11.9	-0.37805	0.191504	4.60709	0	0	0	0	0	0	4	3	0	0	0.0789793	-2.28471	56.5543	3.63168	1.26467	3.20771	0.279575	0.40353	0.709111	0.786003
Hydroxycitronellal	CC(CCCC(C)(C)O)CC=O	CC(CCCC(C)(C)O)CC=O	172.26	2.11	-1.75	241	23	-2.24	2	3.30319	0.390957	0.993739	-118.952	-10.4315	1.01126	-11.4428	0	0.3328	0.110756	0	2	0	0	0	0	11.89	-0.390188	0.131808	3.63536	1	0	1	0	1	0	3	4	2	0	0.0576206	-3.42465	58.3204	4.87914	1.19819	3.49878	0.239638	0.471447	0.699756	0.681913
Pyridine	c1ccncc1	C1=CC=NC=C1	79.11	0.65	1.1	115.2	-41.6	1.32	0.88	1.88428	0.166667	0.86632	37.4387	-10.1118	0.175385	-10.2871	0	0	0	1	0	0	0	0	0	11.9886	-0.296284	0.111773	5.63463	0	0	6	0	2	0	0	0	0	0	1.11e-16	-22.0421	4000004	9.12108	1.34859	2.48171	0.389829	0.517406	0.717376	0.789771
Amylcinnamyl alcohol	CCCCC\C(CO)=C/c1ccccc1	CCCCCC(=CC1=CC=CC=C1)CO	204.31	4.42	-3.14	257.4	7.14	-1.47	1.43	1.36247	0.342117	0.986496	-29.4355	-9.09056	0.114023	-9.20459	0	-0.9268	0.858958	0	1	0	0	0	0	11.89	-0.39143	0.0650161	4.73262	1	0	7	0	0	2	2	4	0	0	0.281561	-1.90111	98.303	6.88208	1.13667	3.91131	0.221604	0.554491	0.762544	0.873249
Aniline	Nc1ccccc1	C1=CC=C(C=C1)N	93.13	0.9	-0.41	184.1	-6	-0.31	0.21	0.885997	0.223197	0.948167	24.5574	-8.37318	0.705675	-9.07885	0	-0.7499	0.56235	1	0	0	0	0	0	11.85	-0.322724	0.167243	5.40718	0	0	6	0	0	0	0	0	0	0	0.0633099	-1.9318	26.8091	2.30212	1.29584	2.35275	0.340351	0.526869	0.617948	0.76071
Ethyl acrylate	CCOC(=O)C=C	CCOC(=O)C=C	100.12	1.32	-0.82	99.4	-71.2	1.59	1.39	1.68471	0.376792	0.992131	-68.5658	-11.0069	0.16274	-11.1697	0	0.8624	0.743734	0	2	0	0	0	0	11.79	-0.312572	0.28536	3.96331	2	0	2	0	2	0	2	0	0	0	0.0590165	-1.98096	24.4282	2.23702	1.39958	3.32323	0.358234	0.720758	0.850608	0.717274
Hexyl salicylate	CCCCCCOC(=O)c1ccccc1O	CCCCCCOC(=O)C1=CC=CC=C1O	222.28	4.4	-3.97	298.25	67.3	-4.78	1.83	3.66642	0.363959	0.990299	-120.737	-9.29482	-0.232362	-9.06246	0	-1.6405	2.69124	0	3	0	0	0	0	11.9962	-0.407973	0.272233	4.72007	1	0	7	0	1	1	2	4	0	0	0.139632	-3.14999	173.258	8.24765	1.32513	3.82997	0.26047	0.583141	0.752824	0.886632
Methylmethacrylate	COC(=O)C(C)=C	CC(=C)C(=O)OC	100.12	1.38	-0.82	100.5	-48	1.59	0.81	1.77137	0.244325	0.959528	-68.9968	-10.5195	0.178166	-10.6977	0	1.1651	1.35746	0	2	0	0	0	0	11.89	-0.315428	0.288044	4.12649	2	0	2	0	2	1	1	0	0	0	0.0486084	-2.11677	32.0023	2.42606	1.39958	3.13957	0.358234	0.701216	0.803599	0.536932
Neomycin sulphate	NC[C@H]1O[C@H](O[C@@H]2[C@@H](N)C[C@@H](N)[C@H](O)[C@H]2O[C@@H]3O[C@H](CO)[C@@H](OC4O[C@@H](CN)[C@@H](O)[C@H](O)[C@H]4N)[C@H]3O)[C@H](N)[C@@H](O)[C@@H]1O.O[S](O)(=O)=O	C1C(C(C(C(C1N)OC2C(C(C(C(O2)CN)O)O)N)OC3C(C(C(O3)CO)OC4C(C(C(C(O4)CN)O)O)N)O)O)N.OS(=O)(=O)O	305.35	-3.22	-0.17	310.46	186.51	-7.48	-0.37	2.8046	0.28018	0.971465	-510.033	-9.2454	2.1484	-11.3938	0	-9.3091	86.6593	6	13	0	0	0	0	11.9933	-0.393563	0.188279	4.48378	0	0	0	0	0	0	6	17	0	0	0.0451656	-13.0092	784.067	27.9909	1.66692	4.21137	0.258059	0.473113	0.651972	0.894446
Benzalkonium chloride	[Cl-].CCCCCCCCCCCCCC[N+](C)(C)Cc1ccccc1	CCCCCCCCCCCC[N+](C)(C)CC1=CC=CC=C1.[Cl-]	424.15	1.68	-5.94	384.54	241	-11.45	0.61	16.9816	0.474189	0.999662	132.394	-12.4938	-3.81986	-8.67392	0	-4.0448	16.3604	1	0	0	0	0	0	11.89	-0.347569	0.0501041	5.11815	0	0	6	0	0	1	3	10	0	0	0.0235138	-8.25037	205.595	11.717	1.04589	3.32243	0.177063	0.36542	0.562466	0.73714
1-Butanol	CCCCO	CCCCO	74.12	0.88	-0.07	117.7	-89.8	0.83	1.03	1.40412	0.400716	0.994931	-70.9576	-10.8932	3.16289	-14.0561	0	-0.9734	0.947508	0	1	0	0	0	0	11.89	-0.395715	0.0508742	3.79581	0	0	0	0	0	0	2	2	0	0	2.22e-16	-18.0218	2e+06	7.25433	1.15894	2.92323	0.29664	0.479052	0.748225	0.517274
Dextran	OCC1OC(OCC2OC(OCC(O)C(O)C(O)C(O)C=O)C(O)C(O)C2O)C(O)C(O)C1O	C(C1C(C(C(C(O1)OCC2C(C(C(C(O2)OCC(C(C(C(C=O)O)O)O)O)O)O)O)O)O)O)O	504.44	-7.2	-0.85	856.6	205	-33.45	NA	4.70653	0.122214	0.881642	-709.836	-10.346	0.669692	-11.0157	0	-6.0072	36.0865	0	16	0	0	0	0	11.9962	-0.410406	0.189461	4.33572	0	0	0	0	0	0	6	12	0	0	0.0245522	-12.6036	574.593	21.6025	1.5132	3.40945	0.250348	0.417228	0.564068	0.879993
Diethyl phthalate	CCOC(=O)c1ccccc1C(=O)OCC	CCOC(=O)C1=CC=CC=C1C(=O)OCC	222.24	2.42	-2.31	295	-40.5	-2.68	0.96	3.45239	0.185366	0.92928	-133.564	-10.2351	-0.569065	-9.66603	0	0.5232	0.273738	0	4	0	0	0	0	11.89	-0.316401	0.271344	4.77857	2	0	8	0	2	2	4	0	0	0	7.77e-16	-55.6654	137.778	7.88103	1.42947	3.32323	0.29132	0.584127	0.677258	0.704431
Glycerol/Glycerin	OCC(O)CO	C(C(CO)O)O	92.09	-1.76	1.04	290	18.2	-3.78	-0.5	4.07536	0.295729	0.976911	-147.41	-10.9999	2.42462	-13.4245	0	-1.4081	1.98275	0	3	0	0	0	0	11.9965	-0.417764	0.100983	3.80697	0	0	0	0	0	0	2	1	0	0	2.22e-16	-21.6262	3e+06	8.94847	1.4138	2.61058	0.371334	0.566264	0.685667	0.417729
Methyl salicylate	COC(=O)c1ccccc1O	COC(=O)C1=CC=CC=C1O	152.15	2.55	-1.31	222.9	-8	-1.47	0.99	2.83407	0.25342	0.962672	-91.3701	-9.82871	-0.389993	-9.43872	0	-0.4491	0.201691	0	3	0	0	0	0	11.9963	-0.407965	0.271953	4.41552	1	0	7	0	1	1	0	0	0	0	0.171476	-1.93964	50.116	4.30577	1.47135	3.47135	0.34637	0.742848	0.817188	0.916307
Propylene glycol	CC(O)CO	CC(CO)O	76.09	-0.92	1.12	187.6	-60	-0.89	-0.12	2.82301	0.20392	0.943977	-106.704	-11.0124	2.90642	-13.9188	0	-0.9081	0.824646	0	2	0	0	0	0	11.89	-0.393436	0.142415	3.75624	0	0	0	0	0	0	2	1	0	0	0.0608102	-1.4	12.376	1.25788	1.33468	3.02699	0.360681	0.59444	0.818007	0.285773
Propyl paraben	CCCOC(=O)c1ccc(O)cc1	CCCOC(=O)C1=CC=C(C=C1)O	180.21	3.04	-2.56	301	97	-3.26	-0.07	2.06541	0.397033	0.994562	-105.539	-9.85927	-0.454961	-9.40431	0	-0.7765	0.602952	0	3	0	0	0	0	11.85	-0.385729	0.269447	4.60719	1	0	7	0	1	1	2	1	0	0	0.178361	-2.24113	68.0899	5.48708	1.40411	3.81366	0.302358	0.692915	0.821227	0.855681
Tween 80	CCCCCCCC/C=C/CCCCCCCC(=O)OCCOCC(OCCO)C1OC(CC1OCCO)OCCO	CCCCCCCCC=CCCCCCCCC(=O)OCCOCC(C1C(CC(O1)OCCO)OCCO)OCCO	604.82	6.15	-5.17	432	61.76	-11.24	0.88	3.63111	0.402072	0.994899	-499.053	-9.77881	1.39033	-11.1691	0	-4.431	19.6338	0	10	0	0	0	0	11.89	-0.394375	0.261706	3.89149	2	0	2	0	1	0	11	18	0	0	0.313602	-4.87044	764.617	27.8854	1.30348	3.93241	0.195353	0.372421	0.589352	0.824525
Anethole	COc1ccc(\C=C\C)cc1	CC=CC1=CC=C(C=C1)OC	148.21	3.17	-3.13	234.5	21.33	-1.15	1.41	1.4901	0.339169	0.986243	8.98109	-8.66203	0.267259	-8.92928	0	0.8555	0.73188	0	1	0	0	0	0	11.9962	-0.401472	0.104843	4.72514	1	0	7	0	0	1	1	0	0	0	0.0567213	-3.15657	50.6447	4.31732	1.20883	3.58835	0.26723	0.624963	0.793259	0.812482
4-Aminobenzoic acid	Nc1ccc(cc1)C(O)=O	C1=CC(=CC=C1C(=O)O)N	137.14	0.83	-1.35	307.7	188.5	-3.56	0.19	3.68959	0.33483	0.985272	-62.883	-8.77504	-0.015522	-8.75952	1	-0.9897	0.979506	1	2	0	0	0	0	11.85	-0.331193	0.266835	4.0764	1	0	7	0	1	1	0	0	0	0	0.164516	-1.80474	43.2668	3.76738	1.65788	3.26393	0.4056	0.740958	0.798523	0.856088
Anisyl alcohol	COc1ccccc1CO	COC1=CC=C(C=C1)CO	138.17	1.1	-1.03	259.1	25	-1.6	0.42	2.19573	0.348052	0.98781	-56.9677	-9.02625	0.478337	-9.50459	0	-0.5005	0.2505	0	2	0	0	0	0	11.85	-0.395164	0.144101	4.30794	0	0	6	0	0	1	1	0	0	0	7.08e-16	-34.8844	48.6613	3.88488	1.36096	3.38418	0.314897	0.680587	0.783026	0.79176
Benzyl benzoate	O=C(OCc1ccccc1)c2ccccc2	C1=CC=C(C=C1)COC(=O)C2=CC=CC=C2	212.25	3.97	-4.14	323.5	21	-3.65	1.63	1.9962	0.358817	0.989495	-23.6761	-9.86763	-0.268753	-9.59887	0	-0.0795	0.00632025	0	2	0	0	0	0	11.85	-0.314583	0.269474	4.75124	1	0	13	0	1	2	1	0	0	0	0.0407352	-5.12106	208.848	8.54657	1.29584	2.85275	0.269553	0.491564	0.593413	0.821702
Benzyl salicylate	Oc1ccccc1C(=O)OCc2ccccc2	C1=CC=C(C=C1)COC(=O)C2=CC=CC=C2O	228.25	4.26	-3.67	320	130.5	-3.86	2.32	2.84597	0.350029	0.988114	-60.7874	-9.81051	-0.372709	-9.43781	0	-0.5398	0.291384	0	3	0	0	0	0	11.9962	-0.407973	0.272257	4.81005	1	0	13	0	1	2	1	0	0	0	0.0529787	-4.99437	149.024	8.50698	1.37255	3.33595	0.282536	0.580792	0.686694	0.914822
(R)-(+)-Limonene	CC(=C)[C@@H]1CCC(=CC1)C	CC1=CCC(CC1)C(=C)C	136.24	4.57	-4.1	176	-90	0.19	2.76	0.248399	0.289298	0.974555	7.67153	-9.54117	1.35408	-10.8952	0	2.1424	4.58988	0	0	0	0	0	0	11.9	-0.130466	0.0713338	6.18956	2	0	2	0	1	2	2	3	1	0	0.164516	-1.80474	43.2668	3.76738	0.961237	3.48853	0.204499	0.518371	0.74217	0.856726
Pentachlorophenol	Oc1c(Cl)c(Cl)c(Cl)c(Cl)c1Cl	C1(=C(C(=C(C(=C1Cl)Cl)Cl)Cl)Cl)O	266.34	5.12	-4.28	309.5	174	-3.96	2.72	1.23584	0.172357	0.897039	-35.9156	-10.1258	-1.02414	-9.10161	0	3.2612	10.6354	0	1	0	5	0	0	11.9986	-0.380745	0.197513	6.18343	0	0	6	0	0	0	0	0	0	0	9.99e-16	-41.4475	50.5481	4.70751	1.61433	2.28778	0.436254	0.517328	0.618246	0.776432
Phenoxyethanol	OCCOc1ccccc1	C1=CC=C(C=C1)OCCO	138.17	1.16	-0.71	250.5	14	-1.93	0.34	2.41479	0.361342	0.989947	-56.545	-8.98663	0.536622	-9.52326	0	-0.5912	0.349517	0	2	0	0	0	0	11.85	-0.393432	0.211741	3.8364	0	0	6	0	0	0	2	0	0	0	0.1558	-1.85918	41.5279	3.72637	1.36096	3.0037	0.314897	0.615689	0.694991	0.861173
Triethanolamine	OCCN(CCO)CCO	C(CO)N(CCO)CCO	149.19	-1	1.25	335.4	20.5	-5.44	0.59	3.51829	0.0450226	0.740758	-127.967	-9.0249	2.89475	-11.9197	0	-1.2981	1.68506	1	3	0	0	0	0	11.9964	-0.419872	0.0819769	4.09076	0	0	0	0	0	0	6	0	0	0	1.11e-16	-36.7368	3.00002e+06	14.9141	1.48914	2.64229	0.320668	0.465624	0.568987	0.528987
Diethyl toluamide	CCN(CC)C(=O)c1cccc(C)c1	CCN(CC)C(=O)C1=CC=CC(=C1)C	191.27	2.18	-2.32	290	45	-2.7	NA	4.15869	0.243828	0.961064	18.0336	-9.58724	-0.000879073	-9.58636	0	0.7126	0.507799	1	1	0	0	0	0	11.89	-0.279696	0.210557	5.3738	1	0	7	0	1	2	5	0	0	0	0.30358	-1.66895	67.1127	5.88892	1.32496	3.65534	0.267441	0.556546	0.737826	0.789916
Phenol	Oc1ccccc1	C1=CC=C(C=C1)O	94.11	1.46	-0.06	181.8	40.9	-0.46	1.24	1.16891	0.222466	0.948243	-15.9656	-9.57392	0.311721	-9.88564	0	-0.4603	0.211876	0	1	0	0	0	0	11.85	-0.385701	0.209084	4.59418	0	0	6	0	0	0	0	0	0	0	0.0633099	-1.9318	26.8091	2.30212	1.31432	2.28778	0.35518	0.517328	0.618246	0.776432
Tocopherol	CC(C)CCC[C@@H](C)CCC[C@@H](C)CCC[C@]1(C)CCc2c(C)c(O)c(C)c(C)c2O1	CC1=C(C2=C(CCC(O2)(C)CCCC(C)CCCC(C)CCCC(C)C)C(=C1O)C)C	430.71	6.91	-6.97	369.1	133.7	-9.97	2.81	1.64202	0.444399	0.998442	-147.121	-8.61673	0.43995	-9.05668	0	3.2935	10.8471	0	2	0	0	0	0	11.89	-0.385182	0.113722	5.72668	0	0	6	0	0	4	8	11	4	0	0.208758	-4.85639	358.861	18.2371	1.09202	3.67071	0.172247	0.338966	0.57899	0.782503
Xylene	Cc1cccc(C)c1	CC1=CC=CC=C1C	106.17	3.16	-3	138.5	-47	0.9	1.8	0.153825	0.209615	0.941558	11.3117	-9.34008	0.579383	-9.91947	0	1.284	1.64866	0	0	0	0	0	0	11.89	-0.150381	0.073304	5.91886	0	0	6	0	0	2	2	0	0	0	3.33e-16	-28.5106	4.00001e+06	12.1614	0.991076	2.53049	0.237672	0.526906	0.606844	0.686781
DMSO	C[S](C)=O	CS(=O)C	78.13	-1.35	1.11	189	18.5	-0.21	0.6	3.99382	0.10743	0.84035	-32.1097	-9.28	0.480425	-9.76042	0	-0.3166	0.100236	0	1	1	0	0	0	11.9987	-0.259592	0.123373	5.6145	1	0	1	0	0	0	0	0	0	0	1.11e-16	-14.6947	3000000	5.96565	1.57095	1.57095	0.472903	0.472903	0.472903	0
Benzaldehyde	O=Cc1ccccc1	C1=CC=C(C=C1)C=O	106.12	1.48	-1.21	179	-26	0.1	-0.58	3.05136	0.281299	0.972141	-5.31322	-10.0354	-0.384258	-9.65111	0	-0.1924	0.0370178	0	1	0	0	0	0	11.85	-0.302184	0.166245	3.79509	1	0	7	0	1	1	0	0	0	0	0.106803	-1.78941	44.7974	3.04172	1.29584	2.4956	0.340351	0.491221	0.655469	0.685667
Isopropyl myristate	CCCCCCCCCCCCCC(=O)OC(C)C	CCCCCCCCCCCCCC(=O)OC(C)C	270.46	8.49	-6.49	311.4	3	-4.03	3.13	1.63264	0.483655	0.999866	-168.579	-10.9033	1.43327	-12.3366	0	-3.1208	9.73939	0	2	0	0	0	0	11.89	-0.312917	0.261759	4.35034	1	0	1	0	1	0	3	13	0	0	0.112254	-4.15529	148.379	9.49956	1.11546	2.72479	0.19474	0.289207	0.475702	0.672244
Tetrachlorosalicylanilide	Oc1c(Cl)cc(Cl)cc1C(=O)Nc2ccc(Cl)c(Cl)c2	C1=CC=C(C=C1)NC(=O)C2=C(C(=C(C(=C2Cl)Cl)Cl)Cl)O	351.02	5.87	-6.34	488.1	161	-9.52	1.6	6.41801	0.346536	0.987524	-24.6551	-9.37815	-1.06196	-8.31619	0	1.8821	3.5423	1	2	0	4	0	0	11.9985	-0.382695	0.211459	5.53613	1	0	13	0	1	1	0	0	0	0	0.0403294	-6.42135	258.878	11.1127	1.87499	3.8525	0.394329	0.694511	0.810218	0.962963
Bisphenol A-diglycidyl ether	CC(C)(c1ccc(OCC2CO2)cc1)c3ccc(OCC4CO4)cc3	CC(C)(C1=CC=C(C=C1)OCC2CO2)C3=CC=C(C=C3)OCC4CO4	340.42	3.84	-5.69	421	12	-6.96	0.72	4.86188	0.249387	0.962613	-16.2628	-8.94785	0.347842	-9.29569	0	0.2434	0.0592436	0	4	0	0	0	0	11.9	-0.371012	0.191752	4.73826	0	0	12	0	0	2	6	2	0	1	2.78e-16	-89.5513	4.00014e+06	38.0046	1.32333	3.62471	0.235689	0.520211	0.645575	0.703731
Glyceryl monothioglycolate	OCC(O)COC(=O)CS	C(C(COC(=O)CS)O)O	166.19	-0.33	-0.07	325.46	6.08	-4.11	-1.27	1.14419	0.337231	0.985382	-160.817	-9.0663	0.143811	-9.21011	0	-0.7297	0.532462	0	4	1	0	0	0	11.9985	-0.393208	0.27131	3.98999	1	0	1	0	1	0	3	1	0	0	4.44e-16	-35.3505	41.3501	3.72208	1.68048	3.72193	0.388827	0.70324	0.861173	0.930587
5-Methyl-2,3-hexanedione	CC(C)CC(=O)C(C)=O	CC(C)CC(=O)C(=O)C	128.17	0.06	1.92	138	-16.7	0.94	1.47	0.0230227	0.291177	0.975764	-80.7732	-10.2881	-0.388858	-9.89927	0	0.09	0.0081	0	2	0	0	0	0	11.89	-0.291139	0.244818	4.19574	2	0	2	0	0	0	3	1	1	0	0.0465054	-2.76137	35.1808	3.20445	1.31274	3.14162	0.298873	0.468557	0.715253	0.641698
Lyral	CC(C)(O)CCCC1=CCC(CC1)C=O	CC(C)(CCCC1=CCC(CC1)C=O)O	210.32	3.32	-3.06	307.1	-30	-4.07	1.91	2.91041	0.400209	0.994744	-101.727	-9.78896	0.980681	-10.7696	0	0.4793	0.229728	0	2	0	0	0	0	11.9	-0.390196	0.123231	3.93254	2	0	2	0	1	1	2	6	2	0	0.172477	-2.63624	139.983	7.41228	1.20369	3.8438	0.231059	0.511178	0.73785	0.846901
Hexane	CCCCCC	CCCCCC	86.18	3.9	-3.96	68.7	-95.3	2.18	1.93	0	0.420133	0.99674	-39.217	-11.2769	3.79473	-15.0716	0	-1.0494	1.10124	0	0	0	0	0	0	11.89	-0.170505	0.0497785	5.03815	0	0	0	0	0	0	2	4	0	0	2.22e-16	-21.6262	18.9812	1.76607	0.881291	2.04644	0.203912	0.267654	0.473501	0.376862
Allyl phenoxyacetate	C=CCOC(=O)COc1ccccc1	C=CCOC(=O)COC1=CC=CC=C1	192.21	2.51	-1.99	256.2	18	-2.43	0.89	0	0	0	0	0	0	0	0	0.2721	0.0740384	0	3	0	0	0	0	11.85	-0.360474	0.287921	4.17639	2	0	8	0	2	0	2	0	0	0	0.258354	-1.89479	92.1957	6.33348	1.39936	3.6095	0.297707	0.610432	0.767906	0.885444
p-t-Butyl-dihydrocinnamaldehyde (Bourgenol)	CC(C)(C)c1ccc(CCC=O)cc1	CC(C)(C)C1=CC=C(C=C1)CCC=O	190.29	3.88	-2.67	241.15	31.27	-1.29	1.71	2.6694	0.379722	0.992349	-30.2002	-9.44129	0.364727	-9.80602	0	1.461	2.13452	0	1	0	0	0	0	11.89	-0.302884	0.119823	3.57921	1	0	7	0	1	2	3	2	0	1	0.096245	-3.2772	365.149	8.26043	1.15111	3.20987	0.230223	0.522061	0.641974	0.637164
Cinnamyl nitrile	N#C/C=C/c1ccccc1	C1=CC=C(C=C1)C=CC#N	129.16	1.96	-2.22	263.8	22	-2.3	0.72	5.38522	0.391597	0.993946	73.2385	-9.44346	-0.684613	-8.75884	0	0.3958	0.156658	1	0	0	0	0	0	11.85	-0.257425	0.144874	3.98452	1	1	8	0	0	1	0	0	0	0	0.1558	-1.85918	41.5279	3.72637	1.2533	3.0072	0.30662	0.550115	0.735712	0.827306
Dibenzyl ether	C(OCc1ccccc1)c2ccccc2	C1=CC=C(C=C1)COCC2=CC=CC=C2	198.26	3.31	-3.7	298	3.6	-2.99	2.43	1.67046	0.358201	0.988972	12.465	-9.61037	0.314435	-9.9248	0	-0.1309	0.0171348	0	1	0	0	0	0	11.85	-0.379448	0.142982	6.51758	0	0	12	0	0	2	2	0	0	0	3.33e-16	-53.4573	2.00006e+06	21.763	1.18191	2.48801	0.243293	0.44323	0.51215	0.659288
2-Hexylidene cyclopentanone	CCCCCC=C1CCCC1=O	CCCCCC=C1CCCC1=O	166.26	3.57	-2.85	223.59	8.03	-1.35	0.4	3.19309	0.38775	0.993495	-53.5513	-9.941	0.134648	-10.0757	0	-0.7395	0.54686	0	1	0	0	0	0	11.9	-0.294096	0.208825	4.72779	2	0	2	0	0	1	1	7	0	0	0.108237	-2.66812	75.659	5.19148	1.13648	3.4314	0.231608	0.441318	0.699303	0.872595
Isocyclogeraniol	CC1CC(=CC(C)C1CO)C	CC1CC(=CC(C1CO)C)C	154.25	3.62	-3.01	224.81	-9.89	-1.37	2.75	1.52407	0.165772	0.922358	-56.4404	-9.55446	1.46292	-11.0174	0	0.7474	0.558607	0	1	0	0	0	0	11.89	-0.395421	0.0723027	4.6852	1	0	1	0	0	1	4	1	3	0	0.024216	-4.09282	72.3575	4.70978	1.12426	3.9523	0.231425	0.517325	0.813569	0.870354
β, β 3-Trimethyl benzenepropanol	Cc1cccc(CC(C)(C)CO)c1	CC1=CC(=CC=C1)CC(C)(C)CO	178.27	2.96	-2.44	248.31	9.48	-1.58	1.01	1.39589	0.290614	0.975511	-45.4341	-9.35053	0.548097	-9.89863	0	1.5637	2.44516	0	1	0	0	0	0	11.89	-0.395194	0.0731124	4.68154	0	0	6	0	0	2	4	1	0	1	0.270429	-1.70007	59.6798	5.31569	1.14522	3.78437	0.231162	0.556546	0.763871	0.811046
Menthadiene-7-methyl formate	CC(C)C1=CCC(=CC1)CCOC=O	CC(C)C1=CCC(=CC1)CCOC=O	194.27	3.67	-2.73	209.83	-27.84	-0.41	1.43	4.43029	0.41501	0.996297	-95.7197	-9.97896	0.949565	-10.9285	0	1.8669	3.48532	0	2	0	0	0	0	11.89	-0.317997	0.248215	3.14943	3	0	3	0	0	2	3	3	1	0	0.00492071	-7.44002	74.2852	6.03108	1.24756	3.89032	0.249511	0.554011	0.778064	0.770282
4-Methoxy-α-methyl benzenpropanal	COc1ccc(CC(C)C=O)cc1	CC(CC1=CC=C(C=C1)OC)C=O	178.23	2.42	-2.36	249.5	25.13	-0.94	0.88	3.90194	0.373625	0.991657	-52.6504	-9.05454	0.349403	-9.40394	0	0.3718	0.138235	0	2	0	0	0	0	11.85	-0.374264	0.130236	3.87761	1	0	7	0	1	1	1	1	1	0	0.145305	-2.50759	59.0909	5.3028	1.29723	3.88416	0.272821	0.625033	0.816876	0.832455
α-Methyl-1,3-benzodioxole- 5-propionaldehyde	CC(Cc1ccc2OCOc2c1)C=O	CC(CC1=CC2=C(C=C1)OCO2)C=O	192.21	2.64	-2.21	259.5	48.03	-1.87	1.37	3.02552	0.360455	0.989787	-69.9946	-9.03871	0.0408556	-9.07957	0	0.1209	0.0146168	0	3	0	0	0	0	11.85	-0.343071	0.150405	3.88685	1	0	7	0	1	1	1	1	1	0	0.250619	-1.93735	67.2334	5.89144	1.39936	4.02699	0.297707	0.666521	0.856726	0.911998
α-iso-Methylionone	CC(=O)C(\C)=C/C1C(=CCCC1(C)C)C	CC1=CCCC(C1C=C(C)C(=O)C)(C)C	206.33	3.26	-2.49	224.03	15.27	-1.08	2.08	3.07637	0.210144	0.946978	-27.9355	-9.67472	0.166588	-9.84131	0	2.8052	7.86915	0	1	0	0	0	0	11.89	-0.294428	0.211804	4.73835	3	0	3	0	0	2	5	2	1	1	0.125457	-3.11369	74.9265	6.47476	1.11728	3.74894	0.214471	0.495753	0.719641	0.804023
OTNE	CC1CC2=C(CC1(C)C(C)=O)C(C)(C)CCC2	CC1CC2=C(CC1(C)C(=O)C)C(CCC2)(C)C	234.38	3.96	-3.51	282.95	46.28	-2.44	1.92	2.78411	0.193854	0.93968	-51.97	-9.43577	1.06119	-10.497	0	1.7567	3.08599	0	1	0	0	0	0	11.89	-0.298901	0.136125	5.2132	2	0	2	0	0	2	5	5	1	2	0.171954	-2.9929	162.875	8.65807	1.09577	3.65791	0.201937	0.395848	0.674113	0.812392
Benzyl Alcohol	OCc1ccccc1	C1=CC=C(C=C1)CO	108.14	1.1	-0.43	205.3	-15.2	-1.02	0.51	1.4156	0.261292	0.967105	-22.8996	-9.69231	0.436072	-10.1284	0	-0.4487	0.201332	0	1	0	0	0	0	11.85	-0.395117	0.142718	4.27359	0	0	6	0	0	1	1	0	0	0	0.106803	-1.78941	44.7974	3.04172	1.27178	2.72722	0.317946	0.605949	0.681804	0.75
Benzyl Cinnamate	O=C(OCc1ccccc1)/C=C/c2ccccc2	C1=CC=C(C=C1)COC(=O)C=CC2=CC=CC=C2	238.29	4.17	-5.13	350	39	-5	2.28	2.17373	0.408941	0.995754	-7.22213	-9.40401	-0.629424	-8.77458	0	0.2816	0.0792986	0	2	0	0	0	0	11.85	-0.311703	0.285711	4.59517	2	0	14	0	1	2	1	0	0	0	0	0	3.00008e+06	26.8455	1.27178	3.22722	0.254356	0.498507	0.645443	0.8875
trans-2-Hexenal	CCC/C=C/C=O	CCCC=CC=O	98.14	2.09	-0.78	146.5	-26.06	0.89	1.64	3.48832	0.437837	0.998012	-33.9417	-10.4987	-0.0391586	-10.4596	0	0.1876	0.0351938	0	1	0	0	0	0	11.89	-0.298063	0.142246	3.51958	2	0	2	0	1	0	1	2	0	0	3.33e-16	-24.9467	2.00001e+06	10.1561	1.22105	3.57247	0.29873	0.648763	0.874007	0.75636
p-Isobutyl-α-methyl hydrocinnamaldehdye	CC(C)Cc1ccc(CC(C)C=O)cc1	CC(C)CC1=CC=C(C=C1)CC(C)C=O	204.31	3.67	-3.09	222.96	8.33	-1.1	1.23	2.69809	0.398502	0.994683	-39.1226	-9.42524	0.343892	-9.76913	0	1.3177	1.73633	0	1	0	0	0	0	11.89	-0.30259	0.122622	3.88867	1	0	7	0	1	2	3	2	2	0	0.040009	-4.82798	175.681	7.753	1.13667	3.43545	0.221604	0.515566	0.669772	0.662836
α-Methyl cinnamic aldehyde	C/C(C=O)=C/c1ccccc1	CC(=CC1=CC=CC=C1)C=O	146.19	2.63	-1.86	251.6	43.72	-1.82	0.48	3.58374	0.35283	0.988608	15.4019	-9.34827	-0.68986	-8.65841	0	0.7218	0.520995	0	1	0	0	0	0	11.89	-0.297785	0.145204	3.9594	2	0	8	0	1	2	1	0	0	0	0.245832	-1.54342	47.7899	4.2535	1.22858	3.29139	0.27971	0.609535	0.749352	0.788486
2-Methoxy-4-methylphenol	COc1cc(C)ccc1O	CC1=CC(=C(C=C1)O)OC	138.17	1.9	-1.39	221	5.5	-1.36	0.64	2.55453	0.177148	0.911438	-54.688	-8.9362	0.286088	-9.22229	0	0.1299	0.016874	0	2	0	0	0	0	11.89	-0.382898	0.136124	4.79799	0	0	6	0	0	1	1	0	0	0	0.0055726	-5.18989	64.2174	4.16227	1.36096	3.60869	0.314897	0.687413	0.834973	0.889982
Phenylacetaldehyde	O=CCc1ccccc1	C1=CC=C(C=C1)CC=O	120.15	1.78	-1.24	195	33.5	-0.41	1.32	2.6195	0.298739	0.977644	-10.1901	-9.72288	0.21507	-9.93795	0	-0.1576	0.0248378	0	1	0	0	0	0	11.85	-0.302843	0.132023	3.63479	1	0	7	0	1	1	0	1	0	0	0.136438	-1.7927	35.3219	3.20805	1.26393	2.88955	0.309222	0.580936	0.70693	0.730095
3-Propylidenephthalide	CC/C=C/1OC(=O)c2ccccc12	CCC=C1C2=CC=CC=C2C(=O)O1	174.2	2.07	-1.91	273.87	37.67	-2.88	0.66	4.9308	0.185941	0.925677	-7.64027	-9.36046	-0.918492	-8.44197	0	-0.3068	0.0941262	0	2	0	0	0	0	11.85	-0.281674	0.274919	4.58023	2	0	8	0	1	2	1	1	0	0	0.0797099	-3.28817	79.3232	5.68559	1.33778	3.70813	0.295736	0.680713	0.819737	0.935075
[truncated: 37 more columns]

## Sheet: Testing set
Name	SMILES	PUBCHEM	MW	LogP	LogS	BP	MP	LogVP	LogBCF	Dipole	Aspheric	Eccentric	HoF:AM1:Cor3D:ori1	Homo:AM1:Cor3D:ori1	Lumo:AM1:Cor3D:ori1	HomoLumoGap:AM1:Cor3D:ori1	nAcid	ALogP	ALogp2	nN	nO	nS	nCl	nBr	nI	BCUTw-1l	BCUTc-1l	BCUTc-1h	BCUTp-1l	nBondsD	nBondsT	nBondsM	C2SP1	C1SP2	C3SP2	C1SP3	C2SP3	C3SP3	C4SP3	VE1_Dt	VE3_Dt	VR1_Dt	VR3_Dt	IC0	IC2	SIC0	SIC1	SIC2	SIC5
Salicylic acid	OC(=O)c1ccccc1O	C1=CC=C(C(=C1)C(=O)O)O	138.12	2.26	-1.79	211	158	-4.09	0.92	3.33718	0.209082	0.939653	-98.756	-9.88173	-0.452456	-9.42927	1	-0.7001	0.49014	0	3	0	0	0	0	11.9963	-0.407965	0.269614	4.10115	1	0	7	0	1	1	0	0	0	0	0.127986	-2.05584	60.6334	4.10485	1.50524	3.25	0.37631	0.6875	0.8125	0.894455
Sodium lauryl sulfate	[Na+].CCCCCCCCCCCCO[S]([O-])(=O)=O	CCCCCCCCCCCCOS(=O)(=O)[O-].[Na+]	288.38	1.6	-0.46	216	205.5	-12.33	0.26	2.88992	0.480486	0.999808	-225.956	-11.094	-0.546973	-10.5471	0	-4.004	16.032	0	4	1	0	0	0	11.89	-0.236439	0.484164	5.1174	2	0	2	0	0	0	2	10	0	0	0.0948557	-4.00418	130.57	8.28224	1.41337	2.55438	0.262107	0.331873	0.473707	0.646591
1,4-Phenylenediamine	Nc1ccc(N)cc1	C1=CC(=CC=C1N)N	108.14	-0.3	-0.47	267	146	-2.3	0.46	0.00084506	0.298657	0.977065	27.1703	-7.53722	0.768545	-8.30576	0	-1.4998	2.2494	2	0	0	0	0	0	11.85	-0.323706	0.167963	5.47431	0	0	6	0	0	0	0	0	0	0	0.0944219	-1.88799	23.3715	2.52121	1.40564	2.25	0.35141	0.5625	0.5625	0.5625
2-Nitro-1,4-phenylenediamine	Nc1ccc(N)c(c1)[N+]([O-])=O	C1=CC(=C(C=C1N)[N+](=O)[O-])N	153.14	0.53	-0.77	134	140	-4.25	1.41	4.5651	0.210563	0.943517	32.2731	-8.32453	-0.732339	-7.59219	0	-0.8397	0.705096	3	2	0	0	0	0	11.9936	-0.349475	0.177655	3.79796	1	0	7	0	0	0	0	0	0	0	0.0807827	-2.76759	77.9665	4.79191	1.84125	3.08605	0.441555	0.676724	0.740073	0.920063
Toluene diamine sulphate	Cc1cc(N)ccc1N.O[S](O)(=O)=O	CC1=C(C=CC(=C1)N)N.OS(=O)(=O)O	220.24	0.74	-1.49	122	71.44	-10.06	0.48	0.155158	0.229137	0.951843	23.3893	-7.49228	0.760967	-8.25324	0	-0.8578	0.735821	2	0	0	0	0	0	11.89	-0.323596	0.0855283	5.63249	0	0	6	0	0	1	1	0	0	0	0.03447	-3.0309	80.3728	3.94801	1.35999	3.11583	0.320154	0.674582	0.733495	0.866748
Resorcinol	Oc1cccc(O)c1	C1=CC(=CC(=C1)O)O	110.11	0.8	0.81	280	111	-3.31	1.08	0.626186	0.21589	0.944612	-55.9416	-9.59223	0.128078	-9.72031	0	-0.9206	0.847504	0	2	0	0	0	0	11.85	-0.386585	0.222038	4.652	0	0	6	0	0	0	0	0	0	0	4.31e-16	-28.3034	4.00001e+06	12.1614	1.44882	2.6645	0.380531	0.587265	0.699829	0.812393
Farnesol	CC(C)=CCC\C(C)=C\CC\C(C)=C\CO	CC(=CCCC(=CCCC(=CCO)C)C)C	222.37	3.36	-1.88	217.2	-1.23	-1.02	2.22	1.54521	0.386569	0.993241	-35.4904	-9.304	1.10657	-10.4106	0	3.5719	12.7585	0	1	0	0	0	0	11.89	-0.3917	0.0623406	4.21318	3	0	3	0	0	3	5	4	0	0	0.0100896	-7.354	120.323	7.66429	1.0872	3.25483	0.201621	0.433179	0.603605	0.824378
Citral	CC(C)=CCC\C(C)=C\C=O	CC(=CCCC(=CC=O)C)C	152.24	3.45	-2.06	227	-10	-1.04	1.93	3.54277	0.34588	0.987421	-17.7383	-9.6606	-0.0290656	-9.63153	0	2.4893	6.19661	0	1	0	0	0	0	11.89	-0.298068	0.142528	3.72452	3	0	3	0	1	2	3	2	0	0	0.0160007	-4.54864	55.0984	4.41003	1.15417	3.22584	0.242734	0.520061	0.678427	0.773959
Cinnamic alcohol	OC\C=C/c1ccccc1	C1=CC=C(C=C1)C=CCO	134.18	1.95	-1.34	250	33	-1.62	0.85	1.41609	0.380626	0.992636	-6.42549	-9.03076	0.0017444	-9.03251	0	0.0191	0.000365	0	1	0	0	0	0	11.85	-0.391691	0.141426	4.11752	1	0	7	0	0	1	1	0	0	0	0.1558	-1.85918	41.5279	3.72637	1.2345	3.3037	0.285636	0.615205	0.764405	0.861173
Imidazolidinyl urea	OCN1C(NC(=O)NCNC(=O)NC2N(CO)C(=O)NC2=O)C(=O)NC1=O	C(NC(=O)NC1C(=O)NC(=O)N1CO)NC(=O)NC2C(=O)NC(=O)N2CO	388.29	-8.28	0.41	932.2	240.5	-28.47	1.44	2.69257	0.360475	0.989751	-159.122	-10.7234	-0.0573327	-10.6661	0	-3.3867	11.4697	8	8	0	0	0	0	11.9962	-0.403806	0.286662	4.46707	6	0	6	0	2	0	2	0	0	0	2.22e-16	-97.3179	2.00018e+06	39.1736	1.93664	4.17045	0.356902	0.635624	0.768568	0.802854
Ethyleneglycol dimethacrylate	CC(=C)C(=O)OCCOC(=O)C(C)=C	CC(=C)C(=O)OCCOC(=O)C(=C)C	198.22	2.21	-2.53	80.7	-75	-0.73	1.37	2.76146	0.324408	0.983342	-131.424	-10.5556	0.12966	-10.6853	0	2.1488	4.61734	0	4	0	0	0	0	11.89	-0.310669	0.289443	4.39854	4	0	4	0	4	2	4	0	0	0	7.77e-16	-48.7072	76.3971	6.07032	1.43156	3.18201	0.297785	0.589771	0.661904	0.661904
Linalool	CC(C)=CCCC(C)(O)C=C	CC(=CCCC(C)(C=C)O)C	154.25	2.97	-1.99	197	7.38	-0.8	1.5	1.31129	0.326862	0.983156	-31.5563	-9.47877	1.23524	-10.714	0	2.4692	6.09695	0	1	0	0	0	0	11.89	-0.385495	0.080787	5.60138	2	0	2	0	1	1	3	2	1	0	0.109514	-2.43288	48.8886	4.2785	1.12426	3.81437	0.231425	0.57336	0.785176	0.785176
Penicillin G	CC1(C)S[C@@H]2[C@H](NC(=O)Cc3ccccc3)C(=O)N2[C@H]1C(O)=O	CC1(C(N2C(S1)C(C2=O)NC(=O)CC3=CC=CC=C3)C(=O)O)C	334.39	1.83	-3.22	565.3	110	-11.59	-1.2	6.69892	0.345581	0.987189	-49.2498	-9.29855	-0.138065	-9.16049	1	-0.4719	0.22269	2	4	1	0	0	0	11.89	-0.330469	0.277944	4.77687	3	0	9	0	3	1	3	3	1	0	0.138049	-4.55435	247.61	12.6773	1.72198	4.33623	0.321411	0.672093	0.809367	0.874762
Carvone	CC(=C)[C@@H]1CC=C(C)C(=O)C1	CC1=CCC(CC1=O)C(=C)C	150.22	2.71	-1.23	231	7.76	-0.99	-0.1	3.47725	0.255048	0.965004	-18.1087	-10.0437	0.0759834	-10.1197	0	1.5954	2.5453	0	1	0	0	0	0	11.89	-0.294079	0.158646	4.94159	3	0	3	0	1	2	2	2	1	0	0.132046	-2.22706	168.954	5.64259	1.18297	3.62347	0.254738	0.596812	0.780271	0.866406
Kanamycin sulfate	NCC1OC(OC2C(N)CC(N)C(OC3OC(CO)C(O)C(N)C3O)C2O)C(O)C(O)C1O	C1C(C(C(C(C1N)OC2C(C(C(C(O2)CN)O)O)O)O)OC3C(C(C(C(O3)CO)O)N)O)N.OS(=O)(=O)O	451.47	-3.41	-1.47	349.22	194.36	-10.54	0.04	1.83259	0.242152	0.959569	-460.327	-9.22968	2.25009	-11.4798	0	-7.4937	56.1555	4	11	0	0	0	0	11.9962	-0.411845	0.188598	4.40739	0	0	0	0	0	0	4	14	0	0	1.44e-15	-112.767	5.00024e+06	50.9025	1.65592	4.16809	0.271083	0.498169	0.682339	0.924079
Isopropanol	CC(C)O	CC(C)O	60.09	0.05	1.22	82.3	-89.5	1.66	-0.07	1.44384	0.110772	0.829974	-63.9009	-10.9225	3.24804	-14.1706	0	-0.4081	0.166546	0	1	0	0	0	0	11.89	-0.393039	0.123406	3.953	0	0	0	0	0	0	2	1	0	0	1.11e-16	-14.6947	3000000	5.96565	1.18872	2.12581	0.331586	0.496706	0.592981	0
Octanoic acid	CCCCCCCC(O)=O	CCCCCCCC(=O)O	144.21	3.05	-2.26	239	16.3	-2.43	2.27	2.02741	0.452704	0.998875	-131.538	-11.3336	1.29244	-12.626	1	-1.5937	2.53988	0	2	0	0	0	0	11.89	-0.33156	0.258882	3.71192	1	0	1	0	1	0	1	6	0	0	0.062731	-2.7689	49.7934	3.90788	1.2389	2.98009	0.263571	0.425479	0.634003	0.622466
Vanillin	COc1cc(C=O)ccc1O	COC1=C(C=CC(=C1)C=O)O	152.15	1.21	-1.14	285	81.5	-3.93	0.23	2.09514	0.196148	0.930214	-77.2991	-9.31053	-0.592371	-8.71816	0	-0.7045	0.49632	0	3	0	0	0	0	11.85	-0.38314	0.182408	3.8785	1	0	7	0	1	1	0	0	0	0	0.0311581	-3.81555	79.3109	4.81071	1.47135	3.74741	0.34637	0.758275	0.882174	0.941087
Citronellol	C[C@@H](CCO)CCC=C(C)C	CC(CCC=C(C)C)CCO	156.27	3.91	-2.63	224.25	-50.05	-1.36	2.96	1.49059	0.394278	0.994097	-69.9448	-9.48896	1.32611	-10.8151	0	1.4641	2.14359	0	1	0	0	0	0	11.89	-0.395722	0.0499214	4.11564	1	0	1	0	0	1	4	3	1	0	0.0160007	-4.54864	55.0984	4.41003	1.09427	3.84888	0.220877	0.485229	0.776894	0.802939
Diethanolamine	OCCNCCO	C(CO)NCCO	105.14	-1.43	0.98	268.8	28	-3.55	0.7	1.16493	0.345105	0.986972	-98.3101	-9.26143	3.18953	-12.451	0	-1.2946	1.67599	1	2	0	0	0	0	11.9965	-0.419872	0.0816386	3.8393	0	0	0	0	0	0	4	0	0	0	3.33e-16	-24.9467	2.00001e+06	10.1561	1.50027	2.83659	0.359784	0.573667	0.68025	0.624694
Hydrocortisone	C[C@]12CCC(=O)C=C1CC[C@H]3[C@@H]4CC[C@](O)(C(=O)CO)[C@@]4(C)C[C@H](O)[C@H]23	CC12CCC(=O)C=C1CCC3C2C(CC4(C3CCC4(C(=O)CO)O)C)O	362.47	1.61	-3.05	361.17	218.5	-9.13	1.64	4.96723	0.305411	0.979175	-182.065	-9.85642	0.0750448	-9.93147	0	-1.1216	1.25799	0	5	0	0	0	0	11.9	-0.392771	0.206874	4.53722	3	0	3	0	0	1	3	8	4	2	0.103247	-5.90364	286.955	14.7142	1.32423	4.5888	0.228026	0.526199	0.790171	0.92156
Isocyclocitral	CC1CC(=CC(C)C1C=O)C.CC2C=C(C)CC(C=O)C2C	CC1CC(=CC(C1C=O)C)C.CC1C=C(CC(C1C)C=O)C	152.24	3.59	-2.97	212.68	-16.15	-1.59	1.76	2.71335	0.172177	0.926789	-39.8928	-9.81347	1.02304	-10.8365	0	1.1651	1.35746	0	1	0	0	0	0	11.89	-0.302533	0.123697	4.2067	2	0	2	0	1	1	3	1	3	0	0.024216	-4.09282	72.3575	4.70978	1.15417	3.78212	0.242734	0.538074	0.795418	0.87331
6-Methyl-3,5-heptadien-2-one	CC(C)=C/C=C/C(C)=O	CC(=CC=CC(=O)C)C	124.18	1.53	-1.04	170.72	7.01	0.12	-0.88	3.24662	0.382624	0.99288	-17.1627	-9.22685	-0.452067	-8.77478	0	1.6634	2.7669	0	1	0	0	0	0	11.89	-0.294687	0.209657	4.22147	3	0	3	0	0	1	3	0	0	0	1.67e-16	-32.6982	2.00002e+06	13.0578	1.20091	2.71212	0.273412	0.536052	0.617468	0.711
p-Mentha-1,8-dien-7-al	CC(=C)C1CCC(=CC1)C=O	CC(=C)C1CCC(=CC1)C=O	150.22	2.41	-1.91	240	6.99	-0.72	1.35	3.31103	0.33028	0.984242	-16.6126	-9.99028	0.0354778	-10.0258	0	1.308	1.71086	0	1	0	0	0	0	11.9	-0.297777	0.145454	4.0058	3	0	3	0	2	2	1	3	1	0	0.116724	-2.36274	52.5071	4.35704	1.18297	3.81366	0.254738	0.627729	0.821227	0.890135
Methyl 2-nonynoate (Methyl octine carbonate)	CCCCCCC#CC(=O)OC	CCCCCCC#CC(=O)OC	168.24	4.31	-2.7	235.63	-49.89	-0.91	1.06	2.18504	0.435695	0.997905	-59.5741	-11.232	0.408355	-11.6404	0	-0.4367	0.190707	0	2	0	0	0	0	11.9962	-0.34003	0.338433	3.90221	1	1	2	2	1	0	1	5	0	0	0.0841705	-2.96989	75.2936	5.18567	1.26381	3.46772	0.262891	0.465105	0.721336	0.818994
[truncated: 37 more columns]
